# Supplementary material for: Mechanisms of Lushi Runzao decoction in Treating Sjögren’s syndrome by remodeling gut flora to regulate bile acid and short-chain fatty acid metabolism
Source: Front Pharmacol. 2025 Jun 26;16:1505642. doi: 10.3389/fphar.2025.1505642 (PMC12241085; doi:10.3389/fphar.2025.1505642)
Supplement: Supplementary file 2 [file Supplementaryfile1.xlsx]

## Sheet: Sheet1
ID	Ion Mode	Feature	Retention time (min)	Discriminant	Adducts	Experimental m/z	Theoretical m/z	Mass Error (ppm)	Fragments	Fragment Score	Isotope Similarity	Comprehensive score	Peak Area	Formula	English Name	class	subclass	SMILES
1	POS	0.78_174.1118n	0.780767	M+H-H2O, M+H	M+H	175.119	175.119	0.596168	70.0664, 175.1189, 60.057, 116.071, 114.0555, 130.0976, 158.0924, 112.0763	77.3	93.0253	71	9.34939e+06	C6H14N4O2	Arginine	Carboxylic acids and derivatives	Amino acids, peptides, and analogues	C(C[C@@H](C(=O)O)N)CN=C(N)N
2	NEG	1.38_375.1293m/z	1.37967	M-H	M-H	375.129	375.13	-0.859226	128.0329, 165.0537, 345.1189, 375.1329, 177.0536, 59.0112, 71.0112, 195.0644, 96.9574, 89.0218	81.4	93.0975	68.625	29887.7	C16H24O10	8-debenzoylpaeoniflorin	Prenol lipids	Terpene glycosides	C[C@]12C[C@@]3([C@@H]4C[C@]1([C@@]4([C@H](O2)O3)CO)O[C@H]5[C@@H]([C@H]([C@@H]([C@H](O5)CO)O)O)O)O
3	POS-NEG	1.45_362.1208n	1.44607	M-H, M+FA-H	M+FA-H	407.119	407.12	-1.31949	199.0595, 361.1136, 169.0482, 96.9575, 97.0268, 407.1179, 85.0269, 181.0486, 151.0379, 125.0219	86.9	98.894	86.125	2.86774e+06	C15H22O10	Catalpol	Organooxygen compounds	Carbohydrates and carbohydrate conjugates	C1=CO[C@H]([C@H]2[C@@H]1[C@@H]([C@H]3[C@@]2(O3)CO)O)O[C@H]4[C@@H]([C@H]([C@@H]([C@H](O4)CO)O)O)O
4	POS	3.28_126.0321n	3.27635	M+H-H2O, M+H	M+H	127.039	127.039	2.9795	109.0291, 127.0395, 81.0346, 55.9359, 53.0401, 59.0506, 101.0605, 126.0552	72.6	98.5865	69.625	165713	C6H6O3	5-hydroxymethylfurfural	Organooxygen compounds	Carbonyl compounds	C1=C(OC(=C1)C=O)CO
5	NEG	4.62_686.2274n	4.61573	M-H, M+FA-H	M+FA-H	731.226	731.225	0.652099	179.0539, 89.0214, 59.0113, 71.0112, 685.2197, 221.0655, 101.0221, 161.043, 113.0216, 181.0488	61.6	99.4761	66.125	1.5541e+06	C27H42O20	Rehmannioside d	Prenol lipids	Terpene glycosides	C1=CO[C@H]([C@H]2[C@@]1([C@@H](C=C2CO)O)O[C@H]3[C@@H]([C@H]([C@@H]([C@H](O3)CO)O)O)O[C@H]4[C@@H]([C@H]([C@@H]([C@H](O4)CO)O)O)O)O[C@H]5[C@@H]([C@H]([C@@H]([C@H](O5)CO)O)O)O
6	NEG	5.83_353.0876m/z	5.82542	M-H	M-H	353.088	353.088	-0.596586	191.0543, 179.0331, 135.043, 353.0865, 85.0269	85	97.2891	78.875	113013	C16H18O9	Neochlorogenic acid	Organooxygen compounds	Alcohols and polyols	C1[C@H]([C@@H]([C@@H](C[C@]1(C(=O)O)O)OC(=O)/C=C/C2=CC(=C(C=C2)O)O)O)O
7	POS	6.15_139.0391m/z	6.147	M+H	M+H	139.039	139.039	0.941779	116.9666, 111.0447, 80.9462, 115.9706, 137.9871, 114.9714, 137.0598, 98.9564, 139.0391	65.2	99.2816	76.625	60904.3	C7H6O3	Protocatechualdehyde	Organooxygen compounds	Carbonyl compounds	C1=CC(=C(C=C1C=O)O)O
8	POS-NEG	6.99_376.1362n	6.99487	M-H, M+FA-H	M-H	375.129	375.13	-1.87883	375.1293, 213.0757, 69.0319, 59.0112, 113.0219, 95.0476, 71.0111, 169.0848, 89.0217	60	98.5473	69.75	9.16895e+06	C16H24O10	Loganic acid	Prenol lipids	Terpene glycosides	C[C@H]1[C@H](C[C@H]2[C@@H]1[C@@H](OC=C2C(=O)O)O[C@H]3[C@@H]([C@H]([C@@H]([C@H](O3)CO)O)O)O)O
9	POS-NEG	7.31_290.0788n	7.3069	M-H, M+FA-H	M-H	289.072	289.072	-0.729471	198.9344, 114.9493, 142.9438, 170.939, 85.0267, 154.944, 218.8789, 144.0754, 93.7436, 98.954	80.8	97.5212	71.125	352321	C15H14O6	Catechin	Flavonoids	Flavans	C1C(C(OC2=CC(=CC(=C21)O)O)C3=CC(=C(C=C3)O)O)O
10	POS-NEG	7.52_353.0876m/z	7.52365	M-H	M-H	353.088	353.088	-0.718992	191.0544, 85.0268, 353.0892	94.6	96.8326	78.875	212751	C16H18O9	Chlorogenic acid	Organooxygen compounds	Alcohols and polyols	C1[C@H]([C@H]([C@@H](C[C@@]1(C(=O)O)O)OC(=O)/C=C/C2=CC(=C(C=C2)O)O)O)O
11	POS	7.99_372.1420n	7.99027	M+NH4, M+Na, M+K	M+Na	395.131	395.131	-0.158665	149.0235, 193.0861, 161.0597, 105.0706, 133.065, 389.1797, 211.0963, 71.0869, 167.0338, 85.0294	54.5	95.5882	66.5	364784	C17H24O9	Syringin	Organooxygen compounds	Carbohydrates and carbohydrate conjugates	COC1=CC(=CC(=C1O[C@H]2[C@@H]([C@H]([C@@H]([C@H](O2)CO)O)O)O)OC)/C=C/CO
12	POS-NEG	8.18_374.1208n	8.17768	M-H, M+FA-H	M+FA-H	419.119	419.12	-1.27003	59.0112, 89.0218, 179.0543, 141.017, 71.0111, 119.0325, 419.1194, 101.0218, 113.0219, 97.0268	69.9	98.1917	80.25	5.23232e+06	C16H22O10	Swertiamarin	Organooxygen compounds	Carbohydrates and carbohydrate conjugates	C=C[C@H]1[C@@H](OC=C2[C@]1(CCOC2=O)O)O[C@H]3[C@@H]([C@H]([C@@H]([C@H](O3)CO)O)O)O
13	POS	8.93_356.1106n	8.92898	M+H-H2O, M+H, M+NH4, 2M+H	2M+H	713.228	357.118	-0.49712	195.0655, 177.0547, 339.1093, 149.06, 69.0349, 121.0652, 103.0551, 85.0295, 147.0442, 57.035	76	91.769	74.875	1.24402e+07	C16H20O9	Gentiopicroside	Organooxygen compounds	Carbohydrates and carbohydrate conjugates	C=C[C@H]1[C@@H](OC=C2C1=CCOC2=O)O[C@H]3[C@@H]([C@H]([C@@H]([C@H](O3)CO)O)O)O
14	POS-NEG	9.10_358.1258n	9.10375	M-H, M+FA-H	M+FA-H	403.124	403.125	-1.51043	403.1243, 125.022, 81.0318, 195.0648, 89.0218, 357.1197, 59.0112, 179.0541, 71.0113, 119.0324	50.6	96.1731	73.875	862884	C16H22O9	Sweroside	Organooxygen compounds	Carbohydrates and carbohydrate conjugates	C=C[C@@H]1[C@@H]2CCOC(=O)C2=CO[C@H]1O[C@H]3[C@@H]([C@H]([C@@H]([C@H](O3)CO)O)O)O
15	POS	9.19_449.1078m/z	9.19477	M+H	M+H	449.108	449.108	-0.0973006	449.1082, 447.1843, 329.0656, 299.0551, 413.0866, 383.075, 353.0661, 283.0594, 395.0762, 431.0953	64.3	94.781	66.875	51182.3	C21H20O11	Isoorientin	Flavonoids	Flavonoid glycosides	C1=CC(=C(C=C1C2=CC(=O)C3=C(O2)C=C(C(=C3O)[C@H]4[C@@H]([C@H]([C@@H]([C@H](O4)CO)O)O)O)O)O)O
16	POS	9.58_480.1628n	9.57565	M+H, M+NH4, M+Na, M+K, 2M+H	M+H	481.17	481.17	-0.760884	519.1274, 91.0581, 299.0612, 70.0663	83.5	99.1452	77.125	2.71625e+07	C23H28O11	Albiflorin	Prenol lipids	Terpene glycosides	C[C@]12C[C@H]([C@@H]3C[C@]1([C@@]3(C(=O)O2)COC(=O)C4=CC=CC=C4)O[C@H]5[C@@H]([C@H]([C@@H]([C@H](O5)CO)O)O)O)O
17	POS-NEG	10.01_480.1623n	10.0082	M-H, M+FA-H	M+FA-H	525.16	525.161	-1.81935	121.027, 449.145, 479.156, 165.0536, 525.1604, 327.1077	97.1	98.6672	89.375	4.63543e+07	C23H28O11	Paeoniflorin	Prenol lipids	Terpene glycosides	C[C@]12C[C@@]3([C@@H]4C[C@]1([C@@]4([C@H](O2)O3)COC(=O)C5=CC=CC=C5)O[C@H]6[C@@H]([C@H]([C@@H]([C@H](O6)CO)O)O)O)O
18	POS-NEG	11.14_609.1459m/z	11.1392	M-H	M-H	609.146	609.146	-0.415825	300.0273, 271.0247, 609.1466, 255.0293, 151.0012, 243.0291	81.3	97.3156	73.875	136651	C27H30O16	Rutin	Flavonoids	Flavonoid glycosides	C[C@H]1[C@@H]([C@H]([C@H]([C@@H](O1)OC[C@@H]2[C@H]([C@@H]([C@H]([C@@H](O2)OC3=C(OC4=CC(=CC(=C4C3=O)O)O)C5=CC(=C(C=C5)O)O)O)O)O)O)O)O
19	NEG	11.46_463.0882m/z	11.4577	M-H	M-H	463.088	463.088	0.0695172	300.0271, 463.0881, 301.0341, 271.0248, 255.0287, 243.0288, 151.0019	78.7	97.459	84.75	36497.9	C21H20O12	Isoquercitrin	Flavonoids	Flavonoid glycosides	C1=CC(=C(C=C1C2=C(C(=O)C3=C(C=C(C=C3O2)O)O)O[C@H]4[C@@H]([C@H]([C@@H]([C@H](O4)CO)O)O)O)O)O
20	POS-NEG	11.78_623.1978m/z	11.7826	M-H	M-H	623.198	623.198	-0.570705	161.0223, 623.1985, 133.0271, 113.0217, 461.168, 135.0427	97.5	99.2995	92.375	727683	C29H36O15	Acteoside	Cinnamic acids and derivatives	Hydroxycinnamic acids and derivatives	C[C@H]1[C@@H]([C@H]([C@H]([C@@H](O1)O[C@@H]2[C@H]([C@@H](O[C@@H]([C@H]2OC(=O)/C=C/C3=CC(=C(C=C3)O)O)CO)OCCC4=CC(=C(C=C4)O)O)O)O)O)O
21	NEG	11.81_432.1049n	11.8055	M-H, M+FA-H	M+FA-H	477.103	477.104	-1.67404	269.0449, 431.0979, 268.037, 121.027, 61.9857	52.9	99.2326	62.5	1.08188e+06	C21H20O10	3'-hydroxy puerarin	Isoflavonoids	Isoflavonoid C-glycosides	O=c1c(-c2ccc(O)c(O)c2)coc2c([C@@H]3O[C@H](CO)[C@@H](O)[C@H](O)[C@H]3O)c(O)ccc12
22	NEG	12.62_447.0931m/z	12.6238	M-H	M-H	447.093	447.093	-0.444558	447.0933, 255.0293, 284.0327, 227.0342, 300.0276, 285.0396, 301.0347, 271.0247, 91.57	61.4	96.1518	69	83614.6	C21H20O11	Quercitrin	Flavonoids	Flavonoid glycosides	C[C@H]1[C@@H]([C@H]([C@H]([C@@H](O1)OC2=C(OC3=CC(=CC(=C3C2=O)O)O)C4=CC(=C(C=C4)O)O)O)O)O
23	POS-NEG	13.13_359.0768m/z	13.125	M-H	M-H	359.077	359.077	-1.17423	161.0224, 197.044, 359.0773, 135.0428, 72.9904, 133.0271, 179.0329, 123.0426	94.1	96.6909	77.375	5.6156e+06	C18H16O8	Rosmarinic acid	Cinnamic acids and derivatives	Hydroxycinnamic acids and derivatives	C1=CC(=C(C=C1C[C@H](C(=O)O)OC(=O)/C=C/C2=CC(=C(C=C2)O)O)O)O
24	POS	13.70_207.0651m/z	13.7005	M+H	M+H	207.065	207.065	-0.422379	207.0653, 151.0755, 149.0234, 192.0418	77.9	97.9713	74.5	46520.3	C11H10O4	Scoparone	Coumarins and derivatives	-	COC1=C(C=C2C(=C1)C=CC(=O)O2)OC
25	POS-NEG	14.08_717.1459m/z	14.081	M-H	M-H	717.146	717.146	-0.227146	321.0403, 519.0939, 339.0507, 185.022, 109.0269, 295.0605, 279.0295, 717.1504, 293.0458, 277.0488	97.4	99.0103	80	1.38093e+08	C36H30O16	Salvianolic acid b	2-arylbenzofuran flavonoids	-	C1=CC(=C(C=C1C[C@H](C(=O)O)OC(=O)/C=C/C2=C3[C@H]([C@@H](OC3=C(C=C2)O)C4=CC(=C(C=C4)O)O)C(=O)O[C@H](CC5=CC(=C(C=C5)O)O)C(=O)O)O)O
26	POS-NEG	14.24_446.0845n	14.2417	M+H, M+Na	M+H	447.092	447.092	-0.970692	271.0601, 447.0919	87.4	98.7448	78.125	518163	C21H18O11	Baicalin	Flavonoids	Flavonoid glycosides	C1=CC=C(C=C1)C2=CC(=O)C3=C(C(=C(C=C3O2)O[C@H]4[C@@H]([C@H]([C@@H]([C@H](O4)C(=O)O)O)O)O)O)O
27	POS	14.33_430.1260n	14.3318	M+H, M+Na	M+H	431.133	431.134	-0.969544	453.1156, 291.0627	97.6	98.894	85	3.06401e+06	C22H22O9	Ononin	Isoflavonoids	Isoflavonoid O-glycosides	COC1=CC=C(C=C1)C2=COC3=C(C2=O)C=CC(=C3)O[C@H]4[C@@H]([C@H]([C@@H]([C@H](O4)CO)O)O)O
28	POS-NEG	14.66_253.0499m/z	14.6569	M-H	M-H	253.05	253.051	-2.77603	253.05, 119.0477	82.6	98.0068	74.625	4.38806e+06	C15H10O4	Daidzein	Isoflavonoids	Isoflav-2-enes	C1=CC(=CC=C1C2=COC3=C(C2=O)C=CC(=C3)O)O
29	POS-NEG	15.15_493.1138m/z	15.1533	M-H	M-H	493.114	493.114	-0.422079	295.0605, 109.027, 185.0224, 493.1143, 135.0428, 159.0444, 72.9904, 173.0227, 203.0334, 197.0441	80.5	98.7336	82	4.5825e+06	C26H22O10	Salvianolic acid a	Stilbenes	-	C1=CC(=C(C=C1C[C@H](C(=O)O)OC(=O)/C=C/C2=C(C(=C(C=C2)O)O)/C=C/C3=CC(=C(C=C3)O)O)O)O
30	POS	15.54_593.1865m/z	15.5357	M+H	M+H	593.187	593.187	0.105443	285.0757, 593.1852, 447.1301	86.5	96.0923	77.75	26106	C28H32O14	Buddleoside	Flavonoids	Flavonoid glycosides	C[C@H]1[C@@H]([C@H]([C@H]([C@@H](O1)OC[C@@H]2[C@H]([C@@H]([C@H]([C@@H](O2)OC3=CC(=C4C(=C3)OC(=CC4=O)C5=CC=C(C=C5)OC)O)O)O)O)O)O)O
31	POS	16.94_271.0596m/z	16.9408	M+H	M+H	271.06	271.06	-1.74094	271.06, 153.0183	76.4	97.4569	76	96345.3	C15H10O5	Genistein	Isoflavonoids	Isoflav-2-enes	C1=CC(=CC=C1C2=COC3=CC(=CC(=C3C2=O)O)O)O
32	NEG	16.96_491.0982m/z	16.9566	M-H	M-H	491.098	491.098	-0.441777	293.0457, 491.0986, 135.043, 265.0517, 197.0439, 72.9903, 247.0397, 237.0542, 109.0271, 311.0555	92.4	96.4758	79.375	822570	C26H20O10	Salvianolic acid c	2-arylbenzofuran flavonoids	-	C1=CC(=C(C=C1C[C@H](C(=O)O)OC(=O)/C=C/C2=C3C=C(OC3=C(C=C2)O)C4=CC(=C(C=C4)O)O)O)O
33	NEG	17.04_584.1890n	17.0442	M-H, M+FA-H	M+FA-H	629.187	629.188	-0.597303	121.027, 553.1718, 583.1824	91.8	98.6896	84.125	3.90889e+06	C30H32O12	Benzoylpaeoniflorin	Prenol lipids	Terpene glycosides	C[C@]12C[C@@]3([C@@H]4C[C@]1([C@@]4([C@H](O2)O3)COC(=O)C5=CC=CC=C5)O[C@H]6[C@@H]([C@H]([C@@H]([C@H](O6)COC(=O)C7=CC=CC=C7)O)O)O)O
34	NEG	17.47_299.0557m/z	17.4666	M-H	M-H	299.056	299.056	-1.53304	299.0563, 284.0325, 241.0863, 269.0822, 253.0871, 271.0977, 79.9546	77.5	96.5764	77.75	54575	C16H12O6	Diosmetin	Flavonoids	O-methylated flavonoids	COC1=C(C=C(C=C1)C2=CC(=O)C3=C(C=C(C=C3O2)O)O)O
35	NEG	17.97_255.0657m/z	17.9667	M-H	M-H	255.066	255.066	-2.1716	119.0478, 255.0659, 153.0173, 135.0065, 91.0162	74	97.5354	77.125	52732.3	C15H12O4	Isoliquiritigenin	Linear 1,3-diarylpropanoids	Chalcones and dihydrochalcones	C1=CC(=CC=C1/C=C/C(=O)C2=C(C=C(C=C2)O)O)O
36	POS-NEG	18.30_268.0731n	18.2979	M+H, M+Na	M+H	269.08	269.081	-1.78852	291.0627, 290.1729, 81.0709, 273.1849, 95.0862, 93.0709, 67.0556, 275.2028, 109.0294, 151.112	71.7	97.5413	79	490549	C16H12O4	Formononetin	Isoflavonoids	O-methylated isoflavonoids	COC1=CC=C(C=C1)C2=COC3=C(C2=O)C=CC(=C3)O
37	POS-NEG	18.94_470.1931n	18.9382	M-H, M+FA-H	M+FA-H	515.191	515.192	-2.07779	469.1855, 515.1899	56.3	98.1894	83.25	3.37762e+06	C26H30O8	Limonin	Prenol lipids	Triterpenoids	C[C@@]12CC[C@H]3[C@]([C@@]14[C@H](O4)C(=O)O[C@H]2C5=COC=C5)(C(=O)C[C@@H]6[C@@]37COC(=O)C[C@@H]7OC6(C)C)C
38	NEG	19.30_283.0608m/z	19.2966	M-H	M-H	283.061	283.061	-1.53644	239.0341, 268.0375, 283.0609, 79.9546, 283.0249, 211.0391, 195.0438, 163.0017, 281.1392, 87.0059	67.5	97.3635	84.125	28640.8	C16H12O5	Acacetin	Flavonoids	O-methylated flavonoids	COC1=CC=C(C=C1)C2=CC(=O)C3=C(C=C(C=C3O2)O)O
39	NEG	19.66_283.0607m/z	19.6592	M-H	M-H	283.061	283.061	-1.59895	283.0605, 268.0374, 239.0341, 283.025, 211.0387, 195.0435, 79.9546, 239.143, 267.0294, 87.0061	85.8	97.2887	85.25	64870.9	C16H12O5	Biochanin a	Isoflavonoids	O-methylated isoflavonoids	COC1=CC=C(C=C1)C2=COC3=CC(=CC(=C3C2=O)O)O
40	POS	20.05_248.1410n	20.0453	M+H-2H2O, M+H-H2O, M+H	M+H-H2O	231.138	231.138	-1.14334	88.0767, 149.9407, 69.0712, 172.1693, 213.1271, 95.0865, 128.9509, 213.111, 57.0713, 83.0866	67.2	98.1538	84	672076	C15H20O3	Atractylenolide iii	Prenol lipids	Terpene lactones	CC1=C2C[C@H]3C(=C)CCC[C@@]3(C[C@@]2(OC1=O)O)C
41	NEG	20.75_269.0452m/z	20.7544	M-H	M-H	269.045	269.046	-1.13129	269.0453, 225.0549	81.7	97.2728	88.75	23782	C15H10O5	Emodin	Anthracenes	Anthraquinones	CC1=CC2=C(C(=C1)O)C(=O)C3=C(C2=O)C=C(C=C3O)O
42	POS	21.61_232.1461n	21.6076	M+H-H2O, M+H	M+H	233.153	233.154	-0.845556	233.1532, 187.1482, 151.0757, 215.1429, 177.091, 131.0859, 159.0805, 105.0707, 95.0864, 81.0716	77.1	97.939	92.875	281225	C15H20O2	Atractylenolide ii	Prenol lipids	Terpene lactones	CC1=C2C[C@H]3C(=C)CCC[C@@]3(C[C@@H]2OC1=O)C
