# Supplementary material for: Mechanisms of Lushi Runzao decoction in Treating Sjögren’s syndrome by remodeling gut flora to regulate bile acid and short-chain fatty acid metabolism
Source: Front Pharmacol. 2025 Jun 26;16:1505642. doi: 10.3389/fphar.2025.1505642 (PMC12241085; doi:10.3389/fphar.2025.1505642)
Supplement: Supplementary file 3 [file Supplementaryfile2.xlsx]

## Sheet: Sheet 1
Biomarker_names	Log_value	Groups	LDA_values	p_value
k__Bacteria.p__Firmicutes.c__Clostridia.o__Oscillospirales.f__Ruminococcaceae.g__uncultured.s___Clostridium__leptum_g__uncultured	2.89771	Control	2.64333	0.038505769012
k__Bacteria.p__Firmicutes.c__Clostridia.o__Clostridia_UCG_014.f__Clostridia_UCG_014	4.53691	Control	4.15526	0.0401299059802
k__Bacteria.p__Firmicutes.c__Clostridia.o__Peptococcales.f__Peptococcaceae	2.32787	Control	2.68362	0.0249275155523
k__Bacteria.p__Firmicutes.c__Bacilli.o__Erysipelotrichales.f__Erysipelotrichaceae.g__Turicibacter	2.51846	Control	2.49834	0.0223610458498
k__Bacteria.p__Firmicutes.c__Clostridia.o__Lachnospirales.f__Lachnospiraceae.g__Lachnospiraceae_UCG_006.s__uncultured_bacterium_g__Lachnospiraceae_UCG_006	3.76442	Control	3.39357	0.00236448397338
k__Bacteria.p__Firmicutes.c__Clostridia.o__Oscillospirales.f__Oscillospiraceae.g__NK4A214_group	2.83076	Control	2.70291	0.000145481457108
k__Bacteria.p__Verrucomicrobiota.c__Verrucomicrobiae.o__Verrucomicrobiales.f__Akkermansiaceae	2.39351	Control	2.45362	0.0149725825829
k__Bacteria.p__Firmicutes.c__Clostridia.o__Clostridia_UCG_014.f__Clostridia_UCG_014.g__Clostridia_UCG_014	4.53691	Control	4.15526	0.0401299059802
k__Bacteria.p__Campilobacterota.c__Campylobacteria.o__Campylobacterales.f__Helicobacteraceae.g__Helicobacter.s__Helicobacter_bilis_g__Helicobacter	3.53472	Control	3.19361	1.26795161388e-06
k__Bacteria.p__Proteobacteria.c__Gammaproteobacteria.o__Vibrionales.f__Vibrionaceae	3.21513	Control	2.99204	0.000171317144575
k__Bacteria.p__Deferribacterota.c__Deferribacteres.o__Deferribacterales.f__Deferribacteraceae.g__Mucispirillum.s__Mucispirillum_sp__g__Mucispirillum	2.08476	Control	2.97762	0.0170374379072
k__Bacteria.p__Firmicutes.c__Clostridia.o__Lachnospirales.f__Lachnospiraceae.g__uncultured.s__uncultured_bacterium_g__uncultured	4.37658	Control	3.96544	0.0451391711644
k__Bacteria.p__Bacteroidota.c__Bacteroidia.o__Bacteroidales.f__Tannerellaceae.g__Parabacteroides.s__Parabacteroides_sp__g__Parabacteroides	3.26705	Control	2.98099	1.26795161388e-06
k__Bacteria.p__Firmicutes.c__Clostridia.o__Oscillospirales.f__Ruminococcaceae.g___Eubacterium__siraeum_group	2.74144	Control	2.60292	0.00909579999079
k__Bacteria.p__Bacteroidota.c__Bacteroidia.o__Chitinophagales.f__Chitinophagaceae	2.38581	Control	3.03865	0.000787436045639
k__Bacteria.p__Firmicutes.c__Clostridia.o__Oscillospirales.f__Ruminococcaceae.g___Eubacterium__siraeum_group.s__uncultured_bacterium_g___Eubacterium__siraeum_group	2.74144	Control	2.60463	0.00909579999079
k__Bacteria.p__Firmicutes.c__Clostridia.o__Oscillospirales.f__Oscillospiraceae.g__uncultured	4.38193	Control	4.07482	0.000606930663643
k__Bacteria.p__Bacteroidota.c__Bacteroidia.o__Flavobacteriales.f__Flavobacteriaceae.g__uncultured	2.91639	Control	2.72925	1.26795161388e-06
k__Bacteria.p__Bacteroidota.c__Bacteroidia.o__Bacteroidales.f__Bacteroidaceae.g__Bacteroides.s__Bacteroides_sartorii_g__Bacteroides	3.86527	Control	3.54331	1.26795161388e-06
k__Bacteria.p__Firmicutes.c__Clostridia.o__Lachnospirales.f__Lachnospiraceae	5.3819	Control	4.83294	0.02645107812
k__Bacteria.p__Deferribacterota.c__Deferribacteres.o__Deferribacterales.f__Deferribacteraceae.g__Mucispirillum	4.01147	Control	3.71441	1.84810846933e-05
k__Bacteria.p__Bacteroidota.c__Bacteroidia.o__Chitinophagales.f__Chitinophagaceae.g__Sediminibacterium.s__Sediminibacterium_sp__g__Sediminibacterium	2.38581	Control	3.03932	0.000787436045639
k__Bacteria.p__Firmicutes.c__Clostridia.o__Lachnospirales.f__Lachnospiraceae.g__Tuzzerella.s__uncultured_bacterium_g__Tuzzerella	3.14952	Control	2.80774	0.00493049042967
k__Bacteria.p__Firmicutes.c__Clostridia.o__Oscillospirales.f__Oscillospiraceae	4.57536	Control	4.17253	0.0145314131865
k__Bacteria.p__Deferribacterota	4.01147	Control	3.7144	1.84810846933e-05
k__Bacteria.p__Firmicutes.c__Clostridia.o__Oscillospirales.f__Oscillospiraceae.g__uncultured.s__uncultured_Clostridiales_g__uncultured	3.35364	Control	3.15805	0.028775326779
k__Bacteria.p__Firmicutes.c__Clostridia.o__Oscillospirales	4.70255	Control	4.24344	0.0192795892705
k__Bacteria.p__Bacteroidota.c__Bacteroidia.o__Flavobacteriales.f__Flavobacteriaceae.g__uncultured.s__gut_metagenome_g__uncultured	2.91639	Control	2.72923	1.26795161388e-06
k__Bacteria.p__Bacteroidota.c__Bacteroidia.o__Bacteroidales.f__Tannerellaceae.g__Parabacteroides.s__Parabacteroides_distasonis_g__Parabacteroides	3.11185	Control	2.81737	1.19654203734e-05
k__Bacteria.p__Bacteroidota.c__Bacteroidia.o__Bacteroidales.f__Rikenellaceae.g__Rikenella.s__uncultured_bacterium_g__Rikenella	3.55671	Control	3.23057	1.26795161388e-06
k__Bacteria.p__Firmicutes.c__Bacilli.o__Lactobacillales.f__Streptococcaceae.g__Lactococcus.s__uncultured_bacterium_g__Lactococcus	1.81383	Control	3.03432	0.0223610458498
k__Bacteria.p__Deferribacterota.c__Deferribacteres.o__Deferribacterales.f__Deferribacteraceae.g__Mucispirillum.s__uncultured_bacterium_g__Mucispirillum	3.7951	Control	3.49436	0.000105165478354
k__Bacteria.p__Firmicutes.c__Clostridia.o__Oscillospirales.f__UCG_010.g__UCG_010.s__unidentified_g__UCG_010	2.724	Control	2.58142	0.00419989417347
k__Bacteria.p__Firmicutes.c__Clostridia.o__Lachnospirales.f__Lachnospiraceae.g__GCA_900066575	3.45388	Control	3.09535	0.012376383601
k__Bacteria.p__Proteobacteria.c__Gammaproteobacteria.o__Vibrionales	3.21513	Control	2.99221	0.000171317144575
k__Bacteria.p__Firmicutes.c__Clostridia.o__Oscillospirales.f__Oscillospiraceae.g__NK4A214_group.s__unidentified_g__NK4A214_group	2.83076	Control	2.72372	4.33922680801e-05
k__Bacteria.p__Firmicutes.c__Bacilli.o__Mycoplasmatales.f__Mycoplasmataceae.g__Mycoplasma.s__uncultured_Mycoplasma_g__Mycoplasma	1.84183	Control	2.84255	0.00419989417347
k__Bacteria.p__Proteobacteria.c__Gammaproteobacteria.o__Vibrionales.f__Vibrionaceae.g__Vibrio.s__Vibrio_scophthalmi_g__Vibrio	2.4011	Control	2.63488	9.72990948866e-05
k__Bacteria.p__Firmicutes.c__Clostridia.o__Lachnospirales.f__Lachnospiraceae.g__Acetatifactor.s__uncultured_bacterium_g__Acetatifactor	3.47269	Control	3.20264	0.0084549649985
k__Bacteria.p__Firmicutes.c__Clostridia.o__Lachnospirales	5.3819	Control	4.83294	0.02645107812
k__Bacteria.p__Bacteroidota.c__Bacteroidia.o__Chitinophagales.f__Chitinophagaceae.g__Sediminibacterium	2.38581	Control	3.0407	0.000787436045639
k__Bacteria.p__Verrucomicrobiota.c__Verrucomicrobiae.o__Verrucomicrobiales	2.39351	Control	2.45516	0.0149725825829
k__Bacteria.p__Firmicutes.c__Clostridia.o__Lachnospirales.f__Lachnospiraceae.g__Tuzzerella	3.14952	Control	2.8074	0.00493049042967
k__Bacteria.p__Firmicutes.c__Bacilli.o__Erysipelotrichales.f__Erysipelotrichaceae.g__Dubosiella	3.22981	Control	2.92731	0.0305838999387
k__Bacteria.p__Firmicutes.c__Bacilli.o__Erysipelotrichales.f__Erysipelotrichaceae.g__Dubosiella.s__uncultured_bacterium_g__Dubosiella	3.22981	Control	2.92702	0.0305838999387
k__Bacteria.p__Bacteroidota.c__Bacteroidia.o__Bacteroidales.f__Rikenellaceae.g__Rikenella	4.25506	Control	3.83972	0.00101176636495
k__Bacteria.p__Firmicutes.c__Clostridia.o__Peptococcales.f__Peptococcaceae.g__Peptococcus	2.20585	Control	2.52837	0.0137775199443
k__Bacteria.p__Firmicutes.c__Clostridia.o__Clostridia_vadinBB60_group.f__Clostridia_vadinBB60_group.g__Clostridia_vadinBB60_group.s__uncultured_bacterium_g__Clostridia_vadinBB60_group	4.12732	Control	3.5348	0.0291026242848
k__Bacteria.p__Firmicutes.c__Clostridia.o__Lachnospirales.f__Lachnospiraceae.g__Tyzzerella	2.78686	Control	2.65518	0.00965731234358
k__Bacteria.p__Firmicutes.c__Clostridia.o__Clostridia_UCG_014	4.53691	Control	4.15526	0.0401299059802
k__Bacteria.p__Firmicutes.c__Clostridia.o__Peptococcales.f__Peptococcaceae.g__Peptococcus.s__uncultured_bacterium_g__Peptococcus	2.20585	Control	2.53134	0.0137775199443
k__Bacteria.p__Firmicutes.c__Clostridia.o__Lachnospirales.f__Lachnospiraceae.g__uncultured.s__Clostridium_sp__g__uncultured	3.49618	Control	3.0871	0.0196548263354
k__Bacteria.p__Deferribacterota.c__Deferribacteres	4.01147	Control	3.71439	1.84810846933e-05
k__Bacteria.p__Verrucomicrobiota.c__Verrucomicrobiae.o__Verrucomicrobiales.f__Akkermansiaceae.g__Akkermansia.s__Akkermansia_muciniphila_g__Akkermansia	2.39351	Control	2.43852	0.0149725825829
k__Bacteria.p__Deferribacterota.c__Deferribacteres.o__Deferribacterales	4.01147	Control	3.7144	1.84810846933e-05
k__Bacteria.p__Firmicutes.c__Clostridia.o__Peptococcales	2.32787	Control	2.66248	0.0249275155523
k__Bacteria.p__Firmicutes.c__Clostridia.o__Oscillospirales.f__Ruminococcaceae.g__Incertae_Sedis.s__uncultured_Clostridiales_g__Incertae_Sedis	2.05265	Control	2.85365	0.00419989417347
k__Bacteria.p__Verrucomicrobiota.c__Verrucomicrobiae.o__Verrucomicrobiales.f__Akkermansiaceae.g__Akkermansia	2.39351	Control	2.44358	0.0149725825829
k__Bacteria.p__Desulfobacterota.c__Desulfovibrionia.o__Desulfovibrionales.f__Desulfovibrionaceae.g__uncultured.s__uncultured_Desulfovibrionaceae_g__uncultured	2.41581	Control	2.58562	1.19654203734e-05
k__Bacteria.p__Firmicutes.c__Clostridia.o__Oscillospirales.f__Oscillospiraceae.g__UCG_003.s__uncultured_bacterium_g__UCG_003	2.84176	Control	2.63745	0.0463384312581
k__Bacteria.p__Firmicutes.c__Clostridia.o__Lachnospirales.f__Lachnospiraceae.g__GCA_900066575.s__uncultured_bacterium_g__GCA_900066575	3.45388	Control	3.09535	0.012376383601
k__Bacteria.p__Firmicutes.c__Bacilli.o__Lactobacillales.f__Streptococcaceae.g__Lactococcus	1.81383	Control	3.14271	0.0223610458498
k__Bacteria.p__Bacteroidota.c__Bacteroidia.o__Flavobacteriales	2.91639	Control	2.73169	3.69393305861e-06
k__Bacteria.p__Firmicutes.c__Clostridia	5.55338	Control	4.99204	0.0150527738811
k__Bacteria.p__Deferribacterota.c__Deferribacteres.o__Deferribacterales.f__Deferribacteraceae	4.01147	Control	3.71439	1.84810846933e-05
k__Bacteria.p__Bacteroidota.c__Bacteroidia.o__Bacteroidales.f__Rikenellaceae.g__Rikenella.s__Rikenella_microfusus_g__Rikenella	4.15799	Control	3.71878	0.00366625919488
k__Bacteria.p__Firmicutes.c__Clostridia.o__Clostridiales.f__Clostridiaceae.g__Clostridium_sensu_stricto_1.s__uncultured_bacterium_g__Clostridium_sensu_stricto_1	2.26088	Control	2.76063	0.0223610458498
k__Bacteria.p__Firmicutes.c__Clostridia.o__Lachnospirales.f__Lachnospiraceae.g__Acetatifactor	3.62351	Control	3.35362	0.00824657658605
k__Bacteria.p__Firmicutes.c__Bacilli.o__Erysipelotrichales.f__Erysipelotrichaceae.g__Turicibacter.s__uncultured_bacterium_g__Turicibacter	2.51846	Control	2.47164	0.0223610458498
k__Bacteria.p__Firmicutes.c__Clostridia.o__Lachnospirales.f__Lachnospiraceae.g__Lachnospiraceae_UCG_006	3.76733	Control	3.39834	0.00236448397338
k__Bacteria.p__Firmicutes.c__Clostridia.o__Lachnospirales.f__Lachnospiraceae.g___Eubacterium__ventriosum_group	3.26192	Control	2.94163	0.00262315387898
k__Bacteria.p__Bacteroidota.c__Bacteroidia.o__Bacteroidales.f__Bacteroidaceae.g__Bacteroides.s__Bacteroides_stercorirosoris_g__Bacteroides	2.55672	Control	2.73179	0.0223610458498
k__Bacteria.p__Firmicutes.c__Clostridia.o__Oscillospirales.f__Oscillospiraceae.g__UCG_005	2.37003	Control	2.84466	0.00679582437312
k__Bacteria.p__Bacteroidota.c__Bacteroidia.o__Flavobacteriales.f__Flavobacteriaceae	2.91639	Control	2.73175	3.69393305861e-06
k__Bacteria.p__Firmicutes.c__Clostridia.o__Oscillospirales.f__Oscillospiraceae.g__UCG_003	2.84176	Control	2.63816	0.0463384312581
k__Bacteria.p__Firmicutes.c__Clostridia.o__Oscillospirales.f__UCG_010.g__UCG_010.s__uncultured_bacterium_g__UCG_010	2.22872	Control	2.98332	0.0297268459551
k__Bacteria.p__Firmicutes.c__Clostridia.o__Clostridia_vadinBB60_group.f__Clostridia_vadinBB60_group.g__Clostridia_vadinBB60_group.s__uncultured_rumen_g__Clostridia_vadinBB60_group	2.44381	Control	2.50626	0.000685570653702
k__Bacteria.p__Proteobacteria.c__Gammaproteobacteria.o__Vibrionales.f__Vibrionaceae.g__Photobacterium	3.11039	Control	3.15689	3.62875829466e-05
k__Bacteria.p__Verrucomicrobiota	2.39351	Control	2.46077	0.0149725825829
k__Bacteria.p__Proteobacteria.c__Gammaproteobacteria.o__Vibrionales.f__Vibrionaceae.g__Photobacterium.s__Photobacterium_damselae_g__Photobacterium	3.11039	Control	3.16184	3.62875829466e-05
k__Bacteria.p__Verrucomicrobiota.c__Verrucomicrobiae	2.39351	Control	2.44047	0.0149725825829
k__Bacteria.p__Firmicutes.c__Clostridia.o__Oscillospirales.f__Oscillospiraceae.g__Oscillibacter.s__uncultured_bacterium_g__Oscillibacter	3.8117	Control	3.41932	0.0199420968398
k__Bacteria.p__Bacteroidota.c__Bacteroidia.o__Chitinophagales	2.38581	Control	3.04177	0.000787436045639
k__Bacteria.p__Firmicutes.c__Bacilli.o__Erysipelotrichales.f__Erysipelatoclostridiaceae.g__Erysipelatoclostridiaceae.s__uncultured_bacterium_g__Erysipelatoclostridiaceae	2.97209	HCQ	2.74317	0.0366891137645
k__Bacteria.p__Campilobacterota.c__Campylobacteria	4.79919	HCQ	4.47877	2.84785576764e-05
k__Bacteria.p__Firmicutes.c__Clostridia.o__Christensenellales.f__Christensenellaceae.g__Christensenellaceae_R_7_group	2.80791	HCQ	2.60898	0.00833214898678
k__Bacteria.p__Proteobacteria.c__Gammaproteobacteria.o__Enterobacterales.f__Morganellaceae	2.63327	HCQ	2.54713	0.0119245143542
k__Bacteria.p__Firmicutes.c__Clostridia.o__Oscillospirales.f___Eubacterium__coprostanoligenes_group.g___Eubacterium__coprostanoligenes_group	3.69871	HCQ	3.36402	0.0047149070086
k__Bacteria.p__Bacteroidota.c__Bacteroidia.o__Bacteroidales.f__Prevotellaceae.g__Alloprevotella.s__uncultured_Bacteroidales_g__Alloprevotella	4.99326	HCQ	4.64101	0.000178067474728
k__Bacteria.p__Bacteroidota.c__Bacteroidia.o__Bacteroidales.f__Prevotellaceae	5.02988	HCQ	4.63213	0.000605394066754
k__Bacteria.p__Campilobacterota.c__Campylobacteria.o__Campylobacterales.f__Helicobacteraceae	4.79919	HCQ	4.47877	2.84785576764e-05
k__Bacteria.p__Campilobacterota.c__Campylobacteria.o__Campylobacterales.f__Helicobacteraceae.g__Helicobacter.s__Helicobacter_rodentium_g__Helicobacter	4.74451	HCQ	4.46008	2.02651065166e-05
k__Bacteria.p__Firmicutes.c__Clostridia.o__Oscillospirales.f__Oscillospiraceae.g__Oscillibacter.s__unidentified_g__Oscillibacter	3.29755	HCQ	3.04269	0.0176548804807
k__Bacteria.p__Firmicutes.c__Clostridia.o__Lachnospirales.f__Lachnospiraceae.g__ASF356	3.4251	HCQ	3.1971	0.00301696522484
k__Bacteria.p__Firmicutes.c__Clostridia.o__Monoglobales.f__Monoglobaceae	2.38583	HCQ	2.42325	0.0272089333348
k__Bacteria.p__Desulfobacterota.c__Desulfovibrionia.o__Desulfovibrionales	3.98046	HCQ	3.59294	0.0017877464644
k__Bacteria.p__Proteobacteria.c__Gammaproteobacteria.o__Vibrionales.f__Vibrionaceae.g__Vibrio	3.10599	HCQ	2.88308	6.13290382289e-05
k__Bacteria.p__Desulfobacterota.c__Desulfovibrionia.o__Desulfovibrionales.f__Desulfovibrionaceae.g__uncultured.s__uncultured_bacterium_g__uncultured	3.92878	HCQ	3.64628	1.58920999704e-05
k__Bacteria.p__Firmicutes.c__Clostridia.o__Christensenellales.f__Christensenellaceae.g__Christensenellaceae_R_7_group.s__bacterium_YE57_g__Christensenellaceae_R_7_group	2.80791	HCQ	2.74803	0.000685570653702
k__Bacteria.p__Firmicutes.c__Clostridia.o__Monoglobales.f__Monoglobaceae.g__Monoglobus	2.38583	HCQ	2.42551	0.0272089333348
k__Bacteria.p__Campilobacterota.c__Campylobacteria.o__Campylobacterales.f__Helicobacteraceae.g__Helicobacter.s__Helicobacter_hepaticus_g__Helicobacter	3.87165	HCQ	3.59032	0.000301806046576
k__Bacteria.p__Campilobacterota.c__Campylobacteria.o__Campylobacterales.f__Helicobacteraceae.g__Helicobacter	4.79919	HCQ	4.47877	2.84785576764e-05
k__Bacteria.p__Desulfobacterota	3.98046	HCQ	3.59292	0.0017877464644
k__Bacteria.p__Bacteroidota.c__Bacteroidia.o__Bacteroidales.f__Tannerellaceae.g__Parabacteroides.s__uncultured_Bacteroidales_g__Parabacteroides	4.40591	HCQ	4.07471	0.000371093076589
k__Bacteria.p__Proteobacteria.c__Gammaproteobacteria.o__Burkholderiales.f__Sutterellaceae.g__Parasutterella.s__uncultured_organism_g__Parasutterella	3.72042	HCQ	3.40566	8.57559769336e-05
k__Bacteria.p__Firmicutes.c__Clostridia.o__Lachnospirales.f__Lachnospiraceae.g__ASF356.s__uncultured_bacterium_g__ASF356	3.4251	HCQ	3.19707	0.00301696522484
k__Bacteria.p__Firmicutes.c__Bacilli.o__Erysipelotrichales.f__Erysipelatoclostridiaceae.g__Erysipelatoclostridiaceae	2.97209	HCQ	2.7461	0.0366891137645
k__Bacteria.p__Firmicutes.c__Clostridia.o__Oscillospirales.f___Eubacterium__coprostanoligenes_group.g___Eubacterium__coprostanoligenes_group.s__uncultured_bacterium_g___Eubacterium__coprostanoligenes_group	3.31888	HCQ	3.10855	0.021005483045
k__Bacteria.p__Firmicutes.c__Clostridia.o__Monoglobales	2.38583	HCQ	2.41559	0.0272089333348
k__Bacteria.p__Desulfobacterota.c__Desulfovibrionia.o__Desulfovibrionales.f__Desulfovibrionaceae	3.98046	HCQ	3.59294	0.0017877464644
k__Bacteria.p__Proteobacteria.c__Gammaproteobacteria.o__Enterobacterales.f__Morganellaceae.g__Proteus	2.55671	HCQ	3.00608	1.19654203734e-05
k__Bacteria.p__Firmicutes.c__Bacilli.o__Erysipelotrichales.f__Erysipelatoclostridiaceae.g__Erysipelatoclostridium.s__uncultured_bacterium_g__Erysipelatoclostridium	3.09854	HCQ	2.75725	0.0105123227068
k__Bacteria.p__Bacteroidota.c__Bacteroidia.o__Bacteroidales.f__Prevotellaceae.g__Alloprevotella	4.99326	HCQ	4.64011	0.000201273412773
k__Bacteria.p__Campilobacterota	4.79919	HCQ	4.47877	2.84785576764e-05
k__Bacteria.p__Firmicutes.c__Clostridia.o__Oscillospirales.f___Eubacterium__coprostanoligenes_group.g___Eubacterium__coprostanoligenes_group.s__gut_metagenome_g___Eubacterium__coprostanoligenes_group	3.4552	HCQ	3.07174	0.0051389106569
k__Bacteria.p__Bacteroidota.c__Bacteroidia.o__Bacteroidales.f__Rikenellaceae.g__Rikenellaceae_RC9_gut_group.s__uncultured_bacterium_g__Rikenellaceae_RC9_gut_group	3.70172	HCQ	3.51412	0.0296878317554
k__Bacteria.p__Firmicutes.c__Clostridia.o__Oscillospirales.f___Eubacterium__coprostanoligenes_group	3.69871	HCQ	3.36198	0.0047149070086
k__Bacteria.p__Firmicutes.c__Clostridia.o__Oscillospirales.f__UCG_010.g__UCG_010.s__uncultured_organism_g__UCG_010	2.87064	HCQ	2.56176	0.0467415593867
k__Bacteria.p__Proteobacteria.c__Gammaproteobacteria	4.15205	HCQ	3.55149	0.0183500421962
k__Bacteria.p__Desulfobacterota.c__Desulfovibrionia.o__Desulfovibrionales.f__Desulfovibrionaceae.g__uncultured	3.92878	HCQ	3.6451	2.26579731482e-05
k__Bacteria.p__Firmicutes.c__Clostridia.o__Monoglobales.f__Monoglobaceae.g__Monoglobus.s__unidentified_g__Monoglobus	2.38583	HCQ	2.44101	0.0257932229463
k__Bacteria.p__Campilobacterota.c__Campylobacteria.o__Campylobacterales	4.79919	HCQ	4.47877	2.84785576764e-05
k__Bacteria.p__Desulfobacterota.c__Desulfovibrionia	3.98046	HCQ	3.59294	0.0017877464644
k__Bacteria.p__Firmicutes.c__Clostridia.o__Lachnospirales.f__Lachnospiraceae.g__Lachnospiraceae_NK4A136_group.s__uncultured_bacterium_g__Lachnospiraceae_NK4A136_group	4.71205	LSRZT	4.30414	0.0103118480635	厚壁菌门
k__Bacteria.p__Bacteroidota.c__Bacteroidia.o__Bacteroidales.f__Bacteroidaceae.g__Bacteroides.s__uncultured_Bacteroidales_g__Bacteroides	2.14278	LSRZT	2.85262	0.0269930628602
k__Bacteria.p__Firmicutes.c__Clostridia.o__Oscillospirales.f__Ruminococcaceae.g__Incertae_Sedis.s__Acutalibacter_muris_g__Incertae_Sedis	3.09248	LSRZT	2.8847	0.0010687988087
k__Bacteria.p__Firmicutes.c__Clostridia.o__Lachnospirales.f__Lachnospiraceae.g__Lachnospiraceae_NK4A136_group.s__Lachnospiraceae_bacterium_g__Lachnospiraceae_NK4A136_group	3.40996	LSRZT	3.12934	0.0428011506451
k__Bacteria.p__Firmicutes.c__Clostridia.o__Oscillospirales.f__Ruminococcaceae.g__Ruminococcaceae	2.85775	LSRZT	2.63344	0.0233671129842
k__Bacteria.p__Firmicutes.c__Clostridia.o__Oscillospirales.f__Ruminococcaceae	4.06154	LSRZT	3.56219	0.00176873204285
k__Bacteria.p__Firmicutes.c__Clostridia.o__Lachnospirales.f__Lachnospiraceae.g__Tyzzerella.s__unidentified_g__Tyzzerella	2.29087	LSRZT	2.69693	0.00617598851743
k__Bacteria.p__Spirochaetota.c__Brevinematia.o__Brevinematales.f__Brevinemataceae.g__Brevinema.s__uncultured_spirochete_g__Brevinema	3.25569	LSRZT	3.16727	1.92220974857e-06	螺旋体
k__Bacteria.p__Spirochaetota.c__Brevinematia.o__Brevinematales.f__Brevinemataceae.g__Brevinema	3.25569	LSRZT	3.16727	1.92220974857e-06
k__Bacteria.p__Spirochaetota.c__Brevinematia.o__Brevinematales	3.25569	LSRZT	3.16727	1.92220974857e-06
k__Bacteria.p__Firmicutes.c__Clostridia.o__Lachnospirales.f__Lachnospiraceae.g__Lachnospiraceae_UCG_001.s__uncultured_bacterium_g__Lachnospiraceae_UCG_001	4.16899	LSRZT	3.78616	0.0222521022594
k__Bacteria.p__Firmicutes.c__Clostridia.o__Lachnospirales.f__Lachnospiraceae.g__uncultured	4.63152	LSRZT	4.21425	0.00708748501208
k__Bacteria.p__Spirochaetota.c__Brevinematia	3.25569	LSRZT	3.16727	1.92220974857e-06
k__Bacteria.p__Desulfobacterota.c__Desulfovibrionia.o__Desulfovibrionales.f__Desulfovibrionaceae.g__Bilophila	3.29277	LSRZT	2.91263	0.0491329517857
k__Bacteria.p__Firmicutes.c__Clostridia.o__Lachnospirales.f__Lachnospiraceae.g__Roseburia	4.25137	LSRZT	3.9182	0.00477831717194
k__Bacteria.p__Firmicutes.c__Clostridia.o__Oscillospirales.f__Ruminococcaceae.g__uncultured.s__uncultured_bacterium_g__uncultured	3.72257	LSRZT	3.24462	0.00116637176122
k__Bacteria.p__Firmicutes.c__Clostridia.o__Lachnospirales.f__Lachnospiraceae.g__A2.s__uncultured_bacterium_g__A2	3.54773	LSRZT	3.15546	0.0460463467798
k__Bacteria.p__Firmicutes.c__Clostridia.o__Lachnospirales.f__Lachnospiraceae.g__A2	3.54826	LSRZT	3.15545	0.0460463467798
k__Bacteria.p__Bacteroidota.c__Bacteroidia.o__Bacteroidales.f__Bacteroidaceae.g__Bacteroides.s__Bacteroides_uniformis_g__Bacteroides	2.94727	LSRZT	2.88448	0.00520521942422
k__Bacteria.p__Firmicutes.c__Clostridia.o__Oscillospirales.f__Ruminococcaceae.g__Harryflintia.s__uncultured_bacterium_g__Harryflintia	2.63328	LSRZT	2.52903	0.00437955204072
k__Bacteria.p__Firmicutes.c__Clostridia.o__Clostridia_vadinBB60_group.f__Clostridia_vadinBB60_group.g__Clostridia_vadinBB60_group.s__unidentified_g__Clostridia_vadinBB60_group	4.42672	LSRZT	3.99359	0.0270035421131
k__Bacteria.p__Firmicutes.c__Clostridia.o__Oscillospirales.f__Ruminococcaceae.g__Harryflintia	2.63328	LSRZT	2.53507	0.00437955204072
k__Bacteria.p__Bacteroidota.c__Bacteroidia.o__Bacteroidales.f__Bacteroidaceae.g__Bacteroides.s__Bacteroides_caecimuris_g__Bacteroides	4.62948	LSRZT	4.28259	0.0247950755968	拟杆菌门
k__Bacteria.p__Spirochaetota	3.26089	LSRZT	3.16001	1.43749138985e-06
k__Bacteria.p__Spirochaetota.c__Brevinematia.o__Brevinematales.f__Brevinemataceae	3.25569	LSRZT	3.16727	1.92220974857e-06
k__Bacteria.p__Firmicutes.c__Clostridia.o__Oscillospirales.f__Ruminococcaceae.g__uncultured	3.81257	LSRZT	3.32488	0.00137169264869
k__Bacteria.p__Firmicutes.c__Clostridia.o__Oscillospirales.f__Ruminococcaceae.g__Ruminococcaceae.s__uncultured_bacterium_g__Ruminococcaceae	2.85775	LSRZT	2.63452	0.0233671129842
k__Bacteria.p__Firmicutes.c__Clostridia.o__Lachnospirales.f__Lachnospiraceae.g__uncultured.s__unidentified_g__uncultured	4.35581	LSRZT	4.0373	0.00231801219563
k__Bacteria.p__Firmicutes.c__Clostridia.o__Lachnospirales.f__Lachnospiraceae.g__Roseburia.s__uncultured_bacterium_g__Roseburia	4.24659	LSRZT	3.92178	0.00169387567475
k__Bacteria.p__Desulfobacterota.c__Desulfovibrionia.o__Desulfovibrionales.f__Desulfovibrionaceae.g__Desulfovibrio.s__uncultured_bacterium_g__Desulfovibrio	3.29565	LSRZT	2.9454	0.00689815871861	脱硫杆菌
k__Bacteria.p__Desulfobacterota.c__Desulfovibrionia.o__Desulfovibrionales.f__Desulfovibrionaceae.g__Bilophila.s__uncultured_bacterium_g__Bilophila	3.29277	LSRZT	2.91263	0.0491329517857
k__Bacteria.p__Firmicutes.c__Clostridia.o__Oscillospirales.f__Oscillospiraceae.g__uncultured.s__uncultured_bacterium_g__uncultured	3.95507	LSRZT	3.62045	0.00254734486555
k__Bacteria.p__Firmicutes.c__Clostridia.o__Lachnospirales.f__Lachnospiraceae.g__Lachnospiraceae_FCS020_group.s__mouse_gut_g__Lachnospiraceae_FCS020_group	2.88561	LSRZT	2.80093	0.00419989417347
k__Bacteria.p__Bacteroidota.c__Bacteroidia.o__Bacteroidales.f__Prevotellaceae.g__Prevotella.s__Prevotellaceae_bacterium_g__Prevotella	2.58704	Model	3.08784	9.69105190364e-05
k__Bacteria.p__Bacteroidota.c__Bacteroidia.o__Bacteroidales.f__Marinifilaceae.g__Butyricimonas.s__uncultured_bacterium_g__Butyricimonas	2.87569	Model	2.85347	3.87826953786e-05
k__Bacteria.p__Bacteroidota.c__Bacteroidia.o__Bacteroidales.f__Rikenellaceae.g__Rikenellaceae_RC9_gut_group	4.79093	Model	4.4124	0.00148047403049
k__Bacteria.p__Firmicutes.c__Bacilli.o__Erysipelotrichales.f__Erysipelatoclostridiaceae	3.74451	Model	3.36834	0.00727916108353
k__Bacteria.p__Bacteroidota.c__Bacteroidia.o__Bacteroidales.f__Marinifilaceae.g__Odoribacter.s__uncultured_bacterium_g__Odoribacter	4.53538	Model	3.90159	0.030017219124
k__Bacteria.p__Firmicutes.c__Bacilli.o__Acholeplasmatales	4.61905	Model	4.31304	0.000835562865617
k__Bacteria.p__Bacteroidota.c__Bacteroidia.o__Bacteroidales.f__Bacteroidaceae	5.03218	Model	4.49848	0.00916214094839
k__Bacteria.p__Bacteroidota.c__Bacteroidia.o__Bacteroidales.f__Prevotellaceae.g__Prevotellaceae_NK3B31_group.s__uncultured_bacterium_g__Prevotellaceae_NK3B31_group	2.74824	Model	2.62408	0.000928923966063
k__Bacteria.p__Bacteroidota.c__Bacteroidia.o__Bacteroidales.f__Muribaculaceae.g__Muribaculaceae.s__uncultured_organism_g__Muribaculaceae	4.31797	Model	3.97262	0.0124702343185
k__Bacteria.p__Bacteroidota.c__Bacteroidia.o__Bacteroidales.f__Prevotellaceae.g__Prevotella.s__uncultured_bacterium_g__Prevotella	1.63774	Model	3.45596	0.0223610458498
k__Bacteria.p__Bacteroidota.c__Bacteroidia.o__Bacteroidales.f__Bacteroidaceae.g__Bacteroides.s__Bacteroides_acidifaciens_g__Bacteroides	4.96363	Model	4.46939	0.00472341045635
k__Bacteria.p__Bacteroidota.c__Bacteroidia.o__Bacteroidales.f__Prevotellaceae.g__Prevotellaceae_UCG_001.s__uncultured_Bacteroidales_g__Prevotellaceae_UCG_001	2.38583	Model	3.02221	0.00013343451164
k__Bacteria.p__Bacteroidota.c__Bacteroidia.o__Bacteroidales.f__Bacteroidaceae.g__Bacteroides	5.03218	Model	4.49848	0.00916214094839
k__Bacteria.p__Actinobacteriota.c__Coriobacteriia.o__Coriobacteriales.f__Eggerthellaceae.g__Enterorhabdus.s__uncultured_bacterium_g__Enterorhabdus	3.04417	Model	2.72615	0.00405852971512
k__Bacteria.p__Firmicutes.c__Bacilli.o__Erysipelotrichales.f__Erysipelatoclostridiaceae.g__Erysipelatoclostridium.s__unidentified_g__Erysipelatoclostridium	3.48829	Model	3.12649	0.0196914007477
k__Bacteria.p__Bacteroidota.c__Bacteroidia.o__Bacteroidales.f__Tannerellaceae.g__Parabacteroides.s__Parabacteroides_goldsteinii_g__Parabacteroides	3.03209	Model	2.78154	0.00104345028498
k__Bacteria.p__Proteobacteria.c__Gammaproteobacteria.o__Burkholderiales.f__Sutterellaceae	4.00144	Model	3.62205	0.00729608594897
k__Bacteria.p__Proteobacteria.c__Gammaproteobacteria.o__Burkholderiales.f__Sutterellaceae.g__Parasutterella.s__Burkholderiales_bacterium_g__Parasutterella	3.58064	Model	3.28167	1.23804113488e-05
k__Bacteria.p__Proteobacteria	4.48243	Model	3.98865	0.00258732011503
k__Bacteria.p__Bacteroidota.c__Bacteroidia.o__Bacteroidales.f__Prevotellaceae.g__Prevotellaceae_NK3B31_group	2.74824	Model	2.62527	0.000928923966063
k__Bacteria.p__Proteobacteria.c__Alphaproteobacteria.o__Rhodospirillales	4.18282	Model	3.76019	0.00171059572445
k__Bacteria.p__Firmicutes.c__Bacilli.o__Acholeplasmatales.f__Acholeplasmataceae.g__Anaeroplasma	4.61905	Model	4.31302	0.000835562865617
k__Bacteria.p__Bacteroidota.c__Bacteroidia.o__Bacteroidales.f__Tannerellaceae.g__Parabacteroides	4.84694	Model	4.53498	0.000277872300916
k__Bacteria.p__Bacteroidota.c__Bacteroidia.o__Bacteroidales.f__Marinifilaceae.g__Butyricimonas	2.87569	Model	2.85347	3.87826953786e-05
k__Bacteria.p__Firmicutes.c__Bacilli.o__Acholeplasmatales.f__Acholeplasmataceae.g__Anaeroplasma.s__uncultured_bacterium_g__Anaeroplasma	4.619	Model	4.31298	0.000835562865617
k__Bacteria.p__Bacteroidota.c__Bacteroidia.o__Bacteroidales.f__Prevotellaceae.g__Alloprevotella.s__uncultured_bacterium_g__Alloprevotella	2.25042	Model	3.01926	9.72990948866e-05
k__Bacteria.p__Proteobacteria.c__Alphaproteobacteria.o__Rhodospirillales.f__uncultured	4.18282	Model	3.76019	0.00171059572445
k__Bacteria.p__Proteobacteria.c__Alphaproteobacteria	4.22186	Model	3.79784	0.00158291936272
k__Bacteria.p__Firmicutes.c__Bacilli.o__Lactobacillales.f__Lactobacillaceae.g__Lactobacillus.s__Lactobacillus_johnsonii_g__Lactobacillus	3.23861	Model	3.08905	1.19654203734e-05
k__Bacteria.p__Bacteroidota.c__Bacteroidia.o__Bacteroidales.f__Prevotellaceae.g__Prevotella	2.71321	Model	3.15794	0.000106374639042
k__Bacteria.p__Bacteroidota.c__Bacteroidia.o__Bacteroidales.f__Tannerellaceae.g__Parabacteroides.s__uncultured_organism_g__Parabacteroides	4.70014	Model	4.41434	0.000233069844412
k__Bacteria.p__Bacteroidota.c__Bacteroidia.o__Bacteroidales.f__Tannerellaceae	4.84694	Model	4.53498	0.000277872300916
k__Bacteria.p__Proteobacteria.c__Alphaproteobacteria.o__Rhodospirillales.f__uncultured.g__uncultured	4.18282	Model	3.76019	0.00171059572445	变形杆菌
k__Bacteria.p__Proteobacteria.c__Gammaproteobacteria.o__Burkholderiales	4.00444	Model	3.616	0.00714378458097
k__Bacteria.p__Firmicutes.c__Bacilli.o__Erysipelotrichales.f__Erysipelatoclostridiaceae.g__Erysipelatoclostridium	3.57516	Model	3.20781	0.00769742211581
k__Bacteria.p__Firmicutes.c__Bacilli	4.77512	Model	4.40341	0.000704843334113
k__Bacteria.p__Proteobacteria.c__Gammaproteobacteria.o__Burkholderiales.f__Sutterellaceae.g__Parasutterella	4.00144	Model	3.62205	0.00729608594897
k__Bacteria.p__Firmicutes.c__Bacilli.o__Acholeplasmatales.f__Acholeplasmataceae	4.61905	Model	4.31304	0.000835562865617
k__Bacteria.p__Bacteroidota.c__Bacteroidia.o__Bacteroidales.f__Rikenellaceae.g__Rikenellaceae_RC9_gut_group.s__unidentified_g__Rikenellaceae_RC9_gut_group	4.79014	Model	4.44673	0.00050817153884

## Sheet: Sheet1
Biomarker_names	Log_value	Groups	LDA_values	p_value
k__Bacteria.p__Firmicutes.c__Clostridia.o__Clostridia_UCG_014.f__Clostridia_UCG_014	4.53691	Control	4.15526	0.0401299059802
k__Bacteria.p__Firmicutes.c__Clostridia.o__Lachnospirales.f__Lachnospiraceae.g__Lachnospiraceae_UCG_006.s__uncultured_bacterium_g__Lachnospiraceae_UCG_006	3.76442	Control	3.39357	0.00236448397338
k__Bacteria.p__Firmicutes.c__Clostridia.o__Clostridia_UCG_014.f__Clostridia_UCG_014.g__Clostridia_UCG_014	4.53691	Control	4.15526	0.0401299059802
k__Bacteria.p__Campilobacterota.c__Campylobacteria.o__Campylobacterales.f__Helicobacteraceae.g__Helicobacter.s__Helicobacter_bilis_g__Helicobacter	3.53472	Control	3.19361	1.26795161388e-06
k__Bacteria.p__Firmicutes.c__Clostridia.o__Lachnospirales.f__Lachnospiraceae.g__uncultured.s__uncultured_bacterium_g__uncultured	4.37658	Control	3.96544	0.0451391711644
k__Bacteria.p__Bacteroidota.c__Bacteroidia.o__Chitinophagales.f__Chitinophagaceae	2.38581	Control	3.03865	0.000787436045639
k__Bacteria.p__Firmicutes.c__Clostridia.o__Oscillospirales.f__Oscillospiraceae.g__uncultured	4.38193	Control	4.07482	0.000606930663643
k__Bacteria.p__Bacteroidota.c__Bacteroidia.o__Bacteroidales.f__Bacteroidaceae.g__Bacteroides.s__Bacteroides_sartorii_g__Bacteroides	3.86527	Control	3.54331	1.26795161388e-06
k__Bacteria.p__Firmicutes.c__Clostridia.o__Lachnospirales.f__Lachnospiraceae	5.3819	Control	4.83294	0.02645107812
k__Bacteria.p__Deferribacterota.c__Deferribacteres.o__Deferribacterales.f__Deferribacteraceae.g__Mucispirillum	4.01147	Control	3.71441	1.84810846933e-05
k__Bacteria.p__Bacteroidota.c__Bacteroidia.o__Chitinophagales.f__Chitinophagaceae.g__Sediminibacterium.s__Sediminibacterium_sp__g__Sediminibacterium	2.38581	Control	3.03932	0.000787436045639
k__Bacteria.p__Firmicutes.c__Clostridia.o__Oscillospirales.f__Oscillospiraceae	4.57536	Control	4.17253	0.0145314131865
k__Bacteria.p__Deferribacterota	4.01147	Control	3.7144	1.84810846933e-05
k__Bacteria.p__Firmicutes.c__Clostridia.o__Oscillospirales.f__Oscillospiraceae.g__uncultured.s__uncultured_Clostridiales_g__uncultured	3.35364	Control	3.15805	0.028775326779
k__Bacteria.p__Firmicutes.c__Clostridia.o__Oscillospirales	4.70255	Control	4.24344	0.0192795892705
k__Bacteria.p__Bacteroidota.c__Bacteroidia.o__Bacteroidales.f__Rikenellaceae.g__Rikenella.s__uncultured_bacterium_g__Rikenella	3.55671	Control	3.23057	1.26795161388e-06
k__Bacteria.p__Firmicutes.c__Bacilli.o__Lactobacillales.f__Streptococcaceae.g__Lactococcus.s__uncultured_bacterium_g__Lactococcus	1.81383	Control	3.03432	0.0223610458498
k__Bacteria.p__Deferribacterota.c__Deferribacteres.o__Deferribacterales.f__Deferribacteraceae.g__Mucispirillum.s__uncultured_bacterium_g__Mucispirillum	3.7951	Control	3.49436	0.000105165478354
k__Bacteria.p__Firmicutes.c__Clostridia.o__Lachnospirales.f__Lachnospiraceae.g__GCA_900066575	3.45388	Control	3.09535	0.012376383601
k__Bacteria.p__Firmicutes.c__Clostridia.o__Lachnospirales.f__Lachnospiraceae.g__Acetatifactor.s__uncultured_bacterium_g__Acetatifactor	3.47269	Control	3.20264	0.0084549649985
k__Bacteria.p__Firmicutes.c__Clostridia.o__Lachnospirales	5.3819	Control	4.83294	0.02645107812
k__Bacteria.p__Bacteroidota.c__Bacteroidia.o__Chitinophagales.f__Chitinophagaceae.g__Sediminibacterium	2.38581	Control	3.0407	0.000787436045639
k__Bacteria.p__Bacteroidota.c__Bacteroidia.o__Bacteroidales.f__Rikenellaceae.g__Rikenella	4.25506	Control	3.83972	0.00101176636495
k__Bacteria.p__Firmicutes.c__Clostridia.o__Clostridia_vadinBB60_group.f__Clostridia_vadinBB60_group.g__Clostridia_vadinBB60_group.s__uncultured_bacterium_g__Clostridia_vadinBB60_group	4.12732	Control	3.5348	0.0291026242848
k__Bacteria.p__Firmicutes.c__Clostridia.o__Clostridia_UCG_014	4.53691	Control	4.15526	0.0401299059802
k__Bacteria.p__Firmicutes.c__Clostridia.o__Lachnospirales.f__Lachnospiraceae.g__uncultured.s__Clostridium_sp__g__uncultured	3.49618	Control	3.0871	0.0196548263354
k__Bacteria.p__Deferribacterota.c__Deferribacteres	4.01147	Control	3.71439	1.84810846933e-05
k__Bacteria.p__Deferribacterota.c__Deferribacteres.o__Deferribacterales	4.01147	Control	3.7144	1.84810846933e-05
k__Bacteria.p__Firmicutes.c__Clostridia.o__Lachnospirales.f__Lachnospiraceae.g__GCA_900066575.s__uncultured_bacterium_g__GCA_900066575	3.45388	Control	3.09535	0.012376383601
k__Bacteria.p__Firmicutes.c__Bacilli.o__Lactobacillales.f__Streptococcaceae.g__Lactococcus	1.81383	Control	3.14271	0.0223610458498
k__Bacteria.p__Firmicutes.c__Clostridia	5.55338	Control	4.99204	0.0150527738811
k__Bacteria.p__Deferribacterota.c__Deferribacteres.o__Deferribacterales.f__Deferribacteraceae	4.01147	Control	3.71439	1.84810846933e-05
k__Bacteria.p__Bacteroidota.c__Bacteroidia.o__Bacteroidales.f__Rikenellaceae.g__Rikenella.s__Rikenella_microfusus_g__Rikenella	4.15799	Control	3.71878	0.00366625919488
k__Bacteria.p__Firmicutes.c__Clostridia.o__Lachnospirales.f__Lachnospiraceae.g__Acetatifactor	3.62351	Control	3.35362	0.00824657658605
k__Bacteria.p__Firmicutes.c__Clostridia.o__Lachnospirales.f__Lachnospiraceae.g__Lachnospiraceae_UCG_006	3.76733	Control	3.39834	0.00236448397338
k__Bacteria.p__Proteobacteria.c__Gammaproteobacteria.o__Vibrionales.f__Vibrionaceae.g__Photobacterium	3.11039	Control	3.15689	3.62875829466e-05
k__Bacteria.p__Proteobacteria.c__Gammaproteobacteria.o__Vibrionales.f__Vibrionaceae.g__Photobacterium.s__Photobacterium_damselae_g__Photobacterium	3.11039	Control	3.16184	3.62875829466e-05
k__Bacteria.p__Firmicutes.c__Clostridia.o__Oscillospirales.f__Oscillospiraceae.g__Oscillibacter.s__uncultured_bacterium_g__Oscillibacter	3.8117	Control	3.41932	0.0199420968398
k__Bacteria.p__Bacteroidota.c__Bacteroidia.o__Chitinophagales	2.38581	Control	3.04177	0.000787436045639
k__Bacteria.p__Campilobacterota.c__Campylobacteria	4.79919	HCQ	4.47877	2.84785576764e-05
k__Bacteria.p__Firmicutes.c__Clostridia.o__Oscillospirales.f___Eubacterium__coprostanoligenes_group.g___Eubacterium__coprostanoligenes_group	3.69871	HCQ	3.36402	0.0047149070086
k__Bacteria.p__Bacteroidota.c__Bacteroidia.o__Bacteroidales.f__Prevotellaceae.g__Alloprevotella.s__uncultured_Bacteroidales_g__Alloprevotella	4.99326	HCQ	4.64101	0.000178067474728
k__Bacteria.p__Bacteroidota.c__Bacteroidia.o__Bacteroidales.f__Prevotellaceae	5.02988	HCQ	4.63213	0.000605394066754
k__Bacteria.p__Campilobacterota.c__Campylobacteria.o__Campylobacterales.f__Helicobacteraceae	4.79919	HCQ	4.47877	2.84785576764e-05
k__Bacteria.p__Campilobacterota.c__Campylobacteria.o__Campylobacterales.f__Helicobacteraceae.g__Helicobacter.s__Helicobacter_rodentium_g__Helicobacter	4.74451	HCQ	4.46008	2.02651065166e-05
k__Bacteria.p__Firmicutes.c__Clostridia.o__Oscillospirales.f__Oscillospiraceae.g__Oscillibacter.s__unidentified_g__Oscillibacter	3.29755	HCQ	3.04269	0.0176548804807
k__Bacteria.p__Firmicutes.c__Clostridia.o__Lachnospirales.f__Lachnospiraceae.g__ASF356	3.4251	HCQ	3.1971	0.00301696522484
k__Bacteria.p__Desulfobacterota.c__Desulfovibrionia.o__Desulfovibrionales	3.98046	HCQ	3.59294	0.0017877464644
k__Bacteria.p__Desulfobacterota.c__Desulfovibrionia.o__Desulfovibrionales.f__Desulfovibrionaceae.g__uncultured.s__uncultured_bacterium_g__uncultured	3.92878	HCQ	3.64628	1.58920999704e-05
k__Bacteria.p__Campilobacterota.c__Campylobacteria.o__Campylobacterales.f__Helicobacteraceae.g__Helicobacter.s__Helicobacter_hepaticus_g__Helicobacter	3.87165	HCQ	3.59032	0.000301806046576
k__Bacteria.p__Campilobacterota.c__Campylobacteria.o__Campylobacterales.f__Helicobacteraceae.g__Helicobacter	4.79919	HCQ	4.47877	2.84785576764e-05
k__Bacteria.p__Desulfobacterota	3.98046	HCQ	3.59292	0.0017877464644
k__Bacteria.p__Bacteroidota.c__Bacteroidia.o__Bacteroidales.f__Tannerellaceae.g__Parabacteroides.s__uncultured_Bacteroidales_g__Parabacteroides	4.40591	HCQ	4.07471	0.000371093076589
k__Bacteria.p__Proteobacteria.c__Gammaproteobacteria.o__Burkholderiales.f__Sutterellaceae.g__Parasutterella.s__uncultured_organism_g__Parasutterella	3.72042	HCQ	3.40566	8.57559769336e-05
k__Bacteria.p__Firmicutes.c__Clostridia.o__Lachnospirales.f__Lachnospiraceae.g__ASF356.s__uncultured_bacterium_g__ASF356	3.4251	HCQ	3.19707	0.00301696522484
k__Bacteria.p__Firmicutes.c__Clostridia.o__Oscillospirales.f___Eubacterium__coprostanoligenes_group.g___Eubacterium__coprostanoligenes_group.s__uncultured_bacterium_g___Eubacterium__coprostanoligenes_group	3.31888	HCQ	3.10855	0.021005483045
k__Bacteria.p__Desulfobacterota.c__Desulfovibrionia.o__Desulfovibrionales.f__Desulfovibrionaceae	3.98046	HCQ	3.59294	0.0017877464644
k__Bacteria.p__Proteobacteria.c__Gammaproteobacteria.o__Enterobacterales.f__Morganellaceae.g__Proteus	2.55671	HCQ	3.00608	1.19654203734e-05
k__Bacteria.p__Bacteroidota.c__Bacteroidia.o__Bacteroidales.f__Prevotellaceae.g__Alloprevotella	4.99326	HCQ	4.64011	0.000201273412773
k__Bacteria.p__Campilobacterota	4.79919	HCQ	4.47877	2.84785576764e-05
k__Bacteria.p__Firmicutes.c__Clostridia.o__Oscillospirales.f___Eubacterium__coprostanoligenes_group.g___Eubacterium__coprostanoligenes_group.s__gut_metagenome_g___Eubacterium__coprostanoligenes_group	3.4552	HCQ	3.07174	0.0051389106569
k__Bacteria.p__Bacteroidota.c__Bacteroidia.o__Bacteroidales.f__Rikenellaceae.g__Rikenellaceae_RC9_gut_group.s__uncultured_bacterium_g__Rikenellaceae_RC9_gut_group	3.70172	HCQ	3.51412	0.0296878317554
k__Bacteria.p__Firmicutes.c__Clostridia.o__Oscillospirales.f___Eubacterium__coprostanoligenes_group	3.69871	HCQ	3.36198	0.0047149070086
k__Bacteria.p__Proteobacteria.c__Gammaproteobacteria	4.15205	HCQ	3.55149	0.0183500421962
k__Bacteria.p__Desulfobacterota.c__Desulfovibrionia.o__Desulfovibrionales.f__Desulfovibrionaceae.g__uncultured	3.92878	HCQ	3.6451	2.26579731482e-05
k__Bacteria.p__Campilobacterota.c__Campylobacteria.o__Campylobacterales	4.79919	HCQ	4.47877	2.84785576764e-05
k__Bacteria.p__Desulfobacterota.c__Desulfovibrionia	3.98046	HCQ	3.59294	0.0017877464644
k__Bacteria.p__Firmicutes.c__Clostridia.o__Lachnospirales.f__Lachnospiraceae.g__Lachnospiraceae_NK4A136_group.s__uncultured_bacterium_g__Lachnospiraceae_NK4A136_group	4.71205	LSRZT	4.30414	0.0103118480635
k__Bacteria.p__Firmicutes.c__Clostridia.o__Lachnospirales.f__Lachnospiraceae.g__Lachnospiraceae_NK4A136_group.s__Lachnospiraceae_bacterium_g__Lachnospiraceae_NK4A136_group	3.40996	LSRZT	3.12934	0.0428011506451
k__Bacteria.p__Firmicutes.c__Clostridia.o__Oscillospirales.f__Ruminococcaceae	4.06154	LSRZT	3.56219	0.00176873204285
k__Bacteria.p__Spirochaetota.c__Brevinematia.o__Brevinematales.f__Brevinemataceae.g__Brevinema.s__uncultured_spirochete_g__Brevinema	3.25569	LSRZT	3.16727	1.92220974857e-06
k__Bacteria.p__Spirochaetota.c__Brevinematia.o__Brevinematales.f__Brevinemataceae.g__Brevinema	3.25569	LSRZT	3.16727	1.92220974857e-06
k__Bacteria.p__Spirochaetota.c__Brevinematia.o__Brevinematales	3.25569	LSRZT	3.16727	1.92220974857e-06
k__Bacteria.p__Firmicutes.c__Clostridia.o__Lachnospirales.f__Lachnospiraceae.g__Lachnospiraceae_UCG_001.s__uncultured_bacterium_g__Lachnospiraceae_UCG_001	4.16899	LSRZT	3.78616	0.0222521022594
k__Bacteria.p__Firmicutes.c__Clostridia.o__Lachnospirales.f__Lachnospiraceae.g__uncultured	4.63152	LSRZT	4.21425	0.00708748501208
k__Bacteria.p__Spirochaetota.c__Brevinematia	3.25569	LSRZT	3.16727	1.92220974857e-06
k__Bacteria.p__Firmicutes.c__Clostridia.o__Lachnospirales.f__Lachnospiraceae.g__Roseburia	4.25137	LSRZT	3.9182	0.00477831717194
k__Bacteria.p__Firmicutes.c__Clostridia.o__Oscillospirales.f__Ruminococcaceae.g__uncultured.s__uncultured_bacterium_g__uncultured	3.72257	LSRZT	3.24462	0.00116637176122
k__Bacteria.p__Firmicutes.c__Clostridia.o__Lachnospirales.f__Lachnospiraceae.g__A2.s__uncultured_bacterium_g__A2	3.54773	LSRZT	3.15546	0.0460463467798
k__Bacteria.p__Firmicutes.c__Clostridia.o__Lachnospirales.f__Lachnospiraceae.g__A2	3.54826	LSRZT	3.15545	0.0460463467798
k__Bacteria.p__Firmicutes.c__Clostridia.o__Clostridia_vadinBB60_group.f__Clostridia_vadinBB60_group.g__Clostridia_vadinBB60_group.s__unidentified_g__Clostridia_vadinBB60_group	4.42672	LSRZT	3.99359	0.0270035421131
k__Bacteria.p__Bacteroidota.c__Bacteroidia.o__Bacteroidales.f__Bacteroidaceae.g__Bacteroides.s__Bacteroides_caecimuris_g__Bacteroides	4.62948	LSRZT	4.28259	0.0247950755968
k__Bacteria.p__Spirochaetota	3.26089	LSRZT	3.16001	1.43749138985e-06
k__Bacteria.p__Spirochaetota.c__Brevinematia.o__Brevinematales.f__Brevinemataceae	3.25569	LSRZT	3.16727	1.92220974857e-06
k__Bacteria.p__Firmicutes.c__Clostridia.o__Oscillospirales.f__Ruminococcaceae.g__uncultured	3.81257	LSRZT	3.32488	0.00137169264869
k__Bacteria.p__Firmicutes.c__Clostridia.o__Lachnospirales.f__Lachnospiraceae.g__uncultured.s__unidentified_g__uncultured	4.35581	LSRZT	4.0373	0.00231801219563
k__Bacteria.p__Firmicutes.c__Clostridia.o__Lachnospirales.f__Lachnospiraceae.g__Roseburia.s__uncultured_bacterium_g__Roseburia	4.24659	LSRZT	3.92178	0.00169387567475
k__Bacteria.p__Firmicutes.c__Clostridia.o__Oscillospirales.f__Oscillospiraceae.g__uncultured.s__uncultured_bacterium_g__uncultured	3.95507	LSRZT	3.62045	0.00254734486555
k__Bacteria.p__Bacteroidota.c__Bacteroidia.o__Bacteroidales.f__Prevotellaceae.g__Prevotella.s__Prevotellaceae_bacterium_g__Prevotella	2.58704	Model	3.08784	9.69105190364e-05
k__Bacteria.p__Bacteroidota.c__Bacteroidia.o__Bacteroidales.f__Rikenellaceae.g__Rikenellaceae_RC9_gut_group	4.79093	Model	4.4124	0.00148047403049
k__Bacteria.p__Firmicutes.c__Bacilli.o__Erysipelotrichales.f__Erysipelatoclostridiaceae	3.74451	Model	3.36834	0.00727916108353
k__Bacteria.p__Bacteroidota.c__Bacteroidia.o__Bacteroidales.f__Marinifilaceae.g__Odoribacter.s__uncultured_bacterium_g__Odoribacter	4.53538	Model	3.90159	0.030017219124
k__Bacteria.p__Firmicutes.c__Bacilli.o__Acholeplasmatales	4.61905	Model	4.31304	0.000835562865617
k__Bacteria.p__Bacteroidota.c__Bacteroidia.o__Bacteroidales.f__Bacteroidaceae	5.03218	Model	4.49848	0.00916214094839
k__Bacteria.p__Bacteroidota.c__Bacteroidia.o__Bacteroidales.f__Muribaculaceae.g__Muribaculaceae.s__uncultured_organism_g__Muribaculaceae	4.31797	Model	3.97262	0.0124702343185
k__Bacteria.p__Bacteroidota.c__Bacteroidia.o__Bacteroidales.f__Prevotellaceae.g__Prevotella.s__uncultured_bacterium_g__Prevotella	1.63774	Model	3.45596	0.0223610458498
k__Bacteria.p__Bacteroidota.c__Bacteroidia.o__Bacteroidales.f__Bacteroidaceae.g__Bacteroides.s__Bacteroides_acidifaciens_g__Bacteroides	4.96363	Model	4.46939	0.00472341045635
k__Bacteria.p__Bacteroidota.c__Bacteroidia.o__Bacteroidales.f__Prevotellaceae.g__Prevotellaceae_UCG_001.s__uncultured_Bacteroidales_g__Prevotellaceae_UCG_001	2.38583	Model	3.02221	0.00013343451164
k__Bacteria.p__Bacteroidota.c__Bacteroidia.o__Bacteroidales.f__Bacteroidaceae.g__Bacteroides	5.03218	Model	4.49848	0.00916214094839
k__Bacteria.p__Firmicutes.c__Bacilli.o__Erysipelotrichales.f__Erysipelatoclostridiaceae.g__Erysipelatoclostridium.s__unidentified_g__Erysipelatoclostridium	3.48829	Model	3.12649	0.0196914007477
k__Bacteria.p__Proteobacteria.c__Gammaproteobacteria.o__Burkholderiales.f__Sutterellaceae	4.00144	Model	3.62205	0.00729608594897
k__Bacteria.p__Proteobacteria.c__Gammaproteobacteria.o__Burkholderiales.f__Sutterellaceae.g__Parasutterella.s__Burkholderiales_bacterium_g__Parasutterella	3.58064	Model	3.28167	1.23804113488e-05
k__Bacteria.p__Proteobacteria	4.48243	Model	3.98865	0.00258732011503
k__Bacteria.p__Proteobacteria.c__Alphaproteobacteria.o__Rhodospirillales	4.18282	Model	3.76019	0.00171059572445
k__Bacteria.p__Firmicutes.c__Bacilli.o__Acholeplasmatales.f__Acholeplasmataceae.g__Anaeroplasma	4.61905	Model	4.31302	0.000835562865617
k__Bacteria.p__Bacteroidota.c__Bacteroidia.o__Bacteroidales.f__Tannerellaceae.g__Parabacteroides	4.84694	Model	4.53498	0.000277872300916
k__Bacteria.p__Firmicutes.c__Bacilli.o__Acholeplasmatales.f__Acholeplasmataceae.g__Anaeroplasma.s__uncultured_bacterium_g__Anaeroplasma	4.619	Model	4.31298	0.000835562865617
k__Bacteria.p__Bacteroidota.c__Bacteroidia.o__Bacteroidales.f__Prevotellaceae.g__Alloprevotella.s__uncultured_bacterium_g__Alloprevotella	2.25042	Model	3.01926	9.72990948866e-05
k__Bacteria.p__Proteobacteria.c__Alphaproteobacteria.o__Rhodospirillales.f__uncultured	4.18282	Model	3.76019	0.00171059572445
k__Bacteria.p__Proteobacteria.c__Alphaproteobacteria	4.22186	Model	3.79784	0.00158291936272
k__Bacteria.p__Firmicutes.c__Bacilli.o__Lactobacillales.f__Lactobacillaceae.g__Lactobacillus.s__Lactobacillus_johnsonii_g__Lactobacillus	3.23861	Model	3.08905	1.19654203734e-05
k__Bacteria.p__Bacteroidota.c__Bacteroidia.o__Bacteroidales.f__Prevotellaceae.g__Prevotella	2.71321	Model	3.15794	0.000106374639042
k__Bacteria.p__Bacteroidota.c__Bacteroidia.o__Bacteroidales.f__Tannerellaceae.g__Parabacteroides.s__uncultured_organism_g__Parabacteroides	4.70014	Model	4.41434	0.000233069844412
k__Bacteria.p__Bacteroidota.c__Bacteroidia.o__Bacteroidales.f__Tannerellaceae	4.84694	Model	4.53498	0.000277872300916
k__Bacteria.p__Proteobacteria.c__Alphaproteobacteria.o__Rhodospirillales.f__uncultured.g__uncultured	4.18282	Model	3.76019	0.00171059572445
k__Bacteria.p__Proteobacteria.c__Gammaproteobacteria.o__Burkholderiales	4.00444	Model	3.616	0.00714378458097
k__Bacteria.p__Firmicutes.c__Bacilli.o__Erysipelotrichales.f__Erysipelatoclostridiaceae.g__Erysipelatoclostridium	3.57516	Model	3.20781	0.00769742211581
k__Bacteria.p__Firmicutes.c__Bacilli	4.77512	Model	4.40341	0.000704843334113
k__Bacteria.p__Proteobacteria.c__Gammaproteobacteria.o__Burkholderiales.f__Sutterellaceae.g__Parasutterella	4.00144	Model	3.62205	0.00729608594897
k__Bacteria.p__Firmicutes.c__Bacilli.o__Acholeplasmatales.f__Acholeplasmataceae	4.61905	Model	4.31304	0.000835562865617
k__Bacteria.p__Bacteroidota.c__Bacteroidia.o__Bacteroidales.f__Rikenellaceae.g__Rikenellaceae_RC9_gut_group.s__unidentified_g__Rikenellaceae_RC9_gut_group	4.79014	Model	4.44673	0.00050817153884
